# Supplementary material for: Insight into CAZymes of Alicyclobacillus mali FL18: Characterization of a New Multifunctional GH9 Enzyme
Source: Int J Mol Sci. 2022 Dec 23;24(1):243. doi: 10.3390/ijms24010243 (PMC9820247; doi:10.3390/ijms24010243)
Supplement: Supplementary file 1 [file ijms-24-00243-s001.zip]

Archive with 3 entries (3 files):
- Supplementary Figure S1.jpg
- Supplementary Figure S2.jpg
- Supplementary Table S1.xlsx
