# Supplementary material for: Insight into CAZymes of Alicyclobacillus mali FL18: Characterization of a New Multifunctional GH9 Enzyme
Source: Int J Mol Sci. 2022 Dec 23;24(1):243. doi: 10.3390/ijms24010243 (PMC9820247; doi:10.3390/ijms24010243)
Supplement: Supplementary file 1 [file ijms-24-00243-s001.zip › Supplementary Table S1.xlsx]

## Sheet: overview 3 su 3
Supplementary Table S1. DbCAN analysis performed with HMMER, DIAMOND and dbCAN_sub
Gene ID	EC#	HMMER	DIAMOND	dbCAN_sub
MBF8376310.1	3.2.1.22	GH4(3-180)	GH4	GH4_e17
MBF8376362.1	-	CE4(47-174)	CE4	CE4_e215
MBF8376428.1	-	GH23(305-438)	GH23	GH23_e641
MBF8376532.1	-	CE4(8-126)	CE4	CE4_e335
MBF8376535.1	3.2.1.-|-	GH18(113-362)	CBM50+GH18	CBM50_e699+GH18_e21
MBF8376551.1	-	GT2(25-249)	GT2	GT2
MBF8376574.1	-	GT51(77-245)	GT51	GT51_e8
MBF8376582.1	-	GT2(10-175)	GT2	GT2
MBF8376699.1	3.2.1.185	GH127(14-567)	GH127	GH127_e0
MBF8377071.1	-	GH73(413-522)	GH73	GH73_e206
MBF8377082.1	2.4.1.339	GH130(4-348)	GH130	GH130_e0
MBF8377104.1	-	GT108(19-310)	GT108	GT108_e5
MBF8377192.1	-	CE4(113-236)	CE4	CE4_e302
MBF8377262.1	-	CE4(27-148)	CE4	CE4_e281
MBF8377278.1	3.2.1.55	GH51(5-500)	GH51	GH51_e0
MBF8377281.1	3.2.1.23	GH42(19-390)	GH42	GH42_e20
MBF8377285.1	3.2.1.177	GH31(235-664)	GH31	GH31_e31
MBF8377302.1	3.2.1.1|3.2.1.41	CBM34(394-538)+GH13_39(621-968)	CBM34+GH13_39	CBM34_e14+CBM34_e14+GH13_e172
MBF8377307.1	3.2.1.54|3.2.1.133|3.2.1.135	GH13_20(164-460)	CBM34+GH13_20	CBM34_e0+GH13_e46
MBF8377308.1	3.2.1.20|3.2.1.10	GH31(238-679)	GH31	GH31_e22
MBF8377451.1	-	GT4(192-340)	GT4	GT4_e2566
MBF8377475.1	-	GH23(259-354)	CBM50+GH23	CBM50_e1049+CBM50_e1049+GH23_e98
MBF8377479.1	-	GT51(42-210)	GT51	GT51_e167
MBF8377566.1	-	GT28(193-351)	GT28	GT28_e1
MBF8377707.1	-	CE9(13-366)	CE9	CE9_e18
MBF8377848.1	-	GT2(50-256)	GT2	GT2
MBF8377854.1	3.2.1.139|3.2.1.131	GH67(13-686)	GH67	GH67_e1
MBF8377873.1	3.2.1.4|3.2.1.8	GH51(274-670)	GH51	GH51_e9
MBF8377948.1	-	GT2(2-161)	GT2	GT2
MBF8377954.1	-	GT2(62-234)	GT2	GT2
MBF8377980.1	-	GH28(99-481)	GH28	GH28_e59
MBF8377998.1	3.2.1.4|3.2.1.6|3.2.1.151	GH9(88-529)	GH9	GH9_e7
MBF8378030.1	-	GT2(7-172)	GT2	GT2
MBF8378052.1	2.4.1.-	GT2(43-267)	GT2	GT2
MBF8378066.1	-	GT2(4-133)	GT2	GT2
MBF8378082.1	-	GT26(63-233)	GT26	GT26_e138
MBF8378154.1	-	GT51(66-236)	GT51	GT51_e146
MBF8378173.1	-	CE14(19-133)	CE14	CE14_e57
MBF8378333.1	-	GT28(210-352)	GT28	GT28_e127
MBF8378334.1	-	CE4(34-157)	CE4	CE4_e194
MBF8378336.1	-	GT28(193-323)	GT28	GT28_e94
MBF8378340.1	-	GT4(197-340)	GT4	GT4_e2272
MBF8378422.1	3.2.1.37|3.2.1.55|3.2.1.21	GH3(86-312)	GH3	GH3_e88
MBF8378553.1	2.4.1.333|2.4.1.-|-	GT84(1147-1360)+GH94(1592-2668)	GH0+GH94+GT84	GH144_e3+GT84_e1+GH94_e1
MBF8378555.1	3.2.1.78|3.2.1.25	GH113(13-311)	GH113	GH113_e21
MBF8378558.1	3.2.1.22	GH36(11-710)	GH36	GH36_e0
MBF8378589.1	-	GT4(304-451)	GT4	GT4_e2374
MBF8378688.1	-	GH18(167-427)	GH18	GH18_e301
MBF8378800.1	-	GT2(4-170)	GT2	GT2
MBF8378814.1	-	GT81(2-196)	GT2	GT2
MBF8378818.1	3.2.1.21|3.2.1.-|3.2.1.38|3.2.1.23|3.2.1.74	GH1(2-440)	GH1	GH1_e113
MBF8378869.1	-	GT51(83-264)	GT51	GT51_e55
MBF8378957.1	-	GT4(190-335)	GT4	GT4_e3230
MBF8378987.1	-	GH18(186-412)	CBM50+GH18	GH18_e265
MBF8379065.1	3.2.1.8	GH10(7-333)	GH10	GH10_e135
MBF8379071.1	-	GT2(46-271)	GT2	GT2
MBF8379079.1	-	GH23(62-203)	GH23	GH23_e404
MBF8376962.1	-	CE14(6-123)	N	CE14_e26
MBF8377137.1	-	GH109(3-156)	N	GH109_e2
MBF8377409.1	3.5.1.-	CE14(1-109)	N	CE14_e47
MBF8377507.1	2.4.1.-	GT87(89-329)	N	GT87_e4
MBF8377540.1	-	AA6(6-195)	N	AA6_e2
MBF8377649.1	-	CE4(112-249)	N	CE4_e274
MBF8377724.1	-	CE14(11-129)	N	CE14_e39
MBF8377754.1	N	GH78(385-729)	GH0	N
MBF8377764.1	-	CBM50(4-47)	N	CBM50_e149
MBF8377897.1	-	N	GT4	GT4_e374
MBF8377949.1	-	GT83(7-265)	N	GT83_e91
MBF8377978.1	1.10.3.2	AA1(101-313)	N	AA1_e33
MBF8377985.1	-	GH109(5-158)	N	GH109_e7
MBF8378062.1	-	GT2(2-174)	N	GT2
MBF8378169.1	-	N	CBM50	CBM50_e656+CBM50_e656
MBF8378242.1	3.2.1.17|4.2.2.n1	GH23(112-215)	N	GH23_e335
MBF8378338.1	-	N	CBM50	CBM50_e395+CBM50_e395
MBF8378562.1	-	N	GT4	GT4_e4034
MBF8378897.1	-	GH109(4-185)	N	GH109_e7
MBF8378898.1	-	GH109(3-153)	N	GH109_e7
MBF8376405.1	N	CE1(15-234)	N	N
MBF8376632.1	N	N	GT0	N
MBF8376641.1	N	N	CE8	N
MBF8376712.1	N	N	GT0	N
MBF8376788.1	N	N	GH84	N
MBF8376847.1	N	GH109(2-158)	N	N
MBF8376888.1	N	N	GH38	N
MBF8376892.1	N	N	GH1	N
MBF8376914.1	N	N	GT4	N
MBF8376931.1	N	N	GT58	N
MBF8376939.1	N	N	GT0	N
MBF8376941.1	N	N	GH13_11	N
MBF8376952.1	N	N	GH23	N
MBF8377016.1	N	N	GH13_30	N
MBF8377115.1	N	N	CBM50	N
MBF8377142.1	N	GH109(2-219)	N	N
MBF8377172.1	N	N	GT2	N
MBF8377193.1	N	N	GH13	N
MBF8377199.1	N	N	GT2	N
MBF8377255.1	-	N	N	CBM50_e1032+CBM50_e1032
MBF8377405.1	N	N	GT1	N
MBF8377447.1	N	N	GT2	N
MBF8377501.1	N	N	GT30	N
MBF8377543.1	N	N	GH1	N
MBF8377605.1	N	N	CBM50	N
MBF8377626.1	N	N	GT4	N
MBF8377681.1	N	N	GH65	N
MBF8377912.1	N	N	GH28	N
MBF8377966.1	N	N	GT1	N
MBF8377979.1	N	AA1(119-320)	N	N
MBF8378049.1	N	AA7(39-221)	N	N
MBF8378063.1	N	N	GT4	N
MBF8378100.1	N	N	GH13_23	N
MBF8378122.1	N	N	GH13	N
MBF8378185.1	N	N	GH1	N
MBF8378204.1	N	N	GT83	N
MBF8378245.1	N	N	GH28	N
MBF8378431.1	N	GH109(2-157)	N	N
MBF8378529.1	N	N	GT4	N
MBF8378557.1	N	GH109(2-142)	N	N
MBF8378564.1	N	N	GH1	N
MBF8378599.1	N	N	GH13_31	N
MBF8378605.1	N	N	CBM50	N
MBF8378756.1	N	N	GH5_11	N
MBF8378888.1	N	N	GT2	N
MBF8378919.1	N	N	GH28	N
MBF8379093.1	N	N	GH13_30	N
